# Supplementary material for: Community Engagement and the Effectiveness of Free-Roaming Cat Control Techniques: A Systematic Review
Source: Animals (Basel). 2024 Feb 2;14(3):492. doi: 10.3390/ani14030492 (PMC10854515; doi:10.3390/ani14030492)
Supplement: Supplementary file 1 [file animals-14-00492-s001.zip]

Archive with 3 entries (3 files):
- S1 PRISMA 2020 Checklist.pdf
- S2 Criteria 1,2 y 3 (44).xls
- S3 Criteria 1,2, 3 y 4 (11).xls
